# Supplementary material for: An Ultra-High-Performance Liquid Chromatography Coupled with Tandem Mass Spectrometry Method with Online Solid-Phase Extraction Sample Preparation for the High-Throughput and Sensitive Determination of Ostarine in Human Urine
Source: Methods Protoc. 2024 Jan 23;7(1):10. doi: 10.3390/mps7010010 (PMC10892632; doi:10.3390/mps7010010)
Supplement: Supplementary file 1 [file mps-07-00010-s001.zip]

Archive with 1 entries (1 files):
- mps-2807345-supplementary.pdf
